# Supplementary material for: Forward genetic analysis of monensin and diclazuril resistance in Eimeria tenella
Source: Int J Parasitol Drugs Drug Resist. 2023 May 24;22:44–51. doi: 10.1016/j.ijpddr.2023.05.002 (PMC10238932; doi:10.1016/j.ijpddr.2023.05.002)
Supplement: Multimedia component 3 [file mmc3.xlsx]

## Sheet: supplementary dataset 1
Supplementary dataset 1: Nonsynonymous candidate SNPs for monensin resistant revealed by ΔSNP-index between MonR and MonS.
	ΔSNP-index > 0.5 was selected
CHROM	POS	gene id	ETH-ALT	ETH-DP	ETH-AF	P16-ALT	P16-DP	P16-AF	Δsnp-index	variant type	DNA	Protein	PFam Description	Interpro Description	Product Description
chr05	756174	ETH2_0508100	7	72	0.0972222	64	64	1	0.902778	missense_variant	c.1751A>G	p.Glu584Gly	Ribosomal RNA methyltransferase FtsJ domain	Ribosomal RNA methyltransferase FtsJ domain;Adrift-type ribose 2-O-methyltransferase domain;S-adenosyl-L-methionine-dependent methyltransferase	ftsJ-like methyltransferase domain-containing protein, putative
chr05	760945	ETH2_0508100	10	83	0.120482	60	60	1	0.879518	missense_variant	c.239A>G	p.Glu80Gly	Ribosomal RNA methyltransferase FtsJ domain	Ribosomal RNA methyltransferase FtsJ domain;Adrift-type ribose 2-O-methyltransferase domain;S-adenosyl-L-methionine-dependent methyltransferase	ftsJ-like methyltransferase domain-containing protein, putative
chr05	803321	ETH2_0508800	6	69	0.0869565	79	79	1	0.913043	missense_variant	c.2444C>T	p.Thr815Ile	N/A	N/A	pseudouridylate synthase 1, putative
chr05	966563	ETH2_0512100	0	50	0	35	35	1	1	missense_variant	c.1141G>T	p.Ala381Ser	Clathrin/coatomer adaptor, adaptin-like, N-terminal	Clathrin/coatomer adaptor, adaptin-like, N-terminal;Armadillo-type fold;AP complex subunit beta;AP-3 complex subunit beta	adaptin N terminal region domain-containing protein, putative
chr05	2401911	ETH2_0534200	0	51	0	52	53	0.981132	0.981132	missense_variant	c.1307A>G	p.Gln436Arg	DEAD/DEAH box helicase domain;Helicase, C-terminal;Domain of unknown function DUF4217	ATP-dependent RNA helicase DEAD-box, conserved site;Helicase, C-terminal;DEAD/DEAH box helicase domain;Helicase superfamily 1/2, ATP-binding domain;Domain of unknown function DUF4217;P-loop containing nucleoside triphosphate hydrolase	ATP-dependent RNA helicase, putative
chr05	2409424	ETH2_0534500	0	74	0	40	41	0.97561	0.97561	missense_variant	c.3157T>C	p.Ser1053Pro	N/A	N/A	hypothetical protein, conserved
chr05	2409997	ETH2_0534500	0	45	0	29	29	1	1	missense_variant	c.2584C>T	p.Arg862Cys	N/A	N/A	hypothetical protein, conserved
chr05	2410194	ETH2_0534500	0	50	0	25	25	1	1	missense_variant	c.2387A>T	p.Lys796Met	N/A	N/A	hypothetical protein, conserved
chr05	2411143	ETH2_0534500	0	39	0	37	38	0.973684	0.973684	missense_variant	c.1438A>T	p.Thr480Ser	N/A	N/A	hypothetical protein, conserved
chr05	2426208	ETH2_0534700	7	61	0.114754	43	43	1	0.885246	missense_variant	c.172C>G	p.Pro58Ala	Cytidyltransferase-like domain	Cytidyltransferase-like domain;Ethanolamine-phosphate cytidylyltransferase	phosphoethanolamine cytidylyltransferase, putative
chr05	2429870	ETH2_0534800	0	42	0	22	22	1	1	missense_variant	c.1655T>G	p.Val552Gly	RNA recognition motif domain;Partial cleavage stimulation factor domain	RNA recognition motif domain;Partial cleavage stimulation factor domain;RNA-binding domain superfamily	mRNA processing protein, putative
chr05	2466404	ETH2_0535000	0	84	0	89	91	0.978022	0.978022	missense_variant	c.887T>C	p.Ile296Thr	Membrane attack complex component/perforin (MACPF) domain	Membrane attack complex component/perforin (MACPF) domain	PT repeat family protein, related
chr05	2486604	ETH2_0535200	0	86	0	59	61	0.967213	0.967213	missense_variant	c.922A>G	p.Ser308Gly	O-acyltransferase WSD1, C-terminal	O-acyltransferase WSD1, C-terminal;O-acyltransferase WSD1-like	COG3639: ABC-type phosphate/phosphonate transport system, permease component (ISS), related
chr05	2487337	ETH2_0535200	0	87	0	51	54	0.944444	0.944444	missense_variant	c.463G>A	p.Gly155Ser	O-acyltransferase WSD1, C-terminal	O-acyltransferase WSD1, C-terminal;O-acyltransferase WSD1-like	COG3639: ABC-type phosphate/phosphonate transport system, permease component (ISS), related
chr05	2492294	ETH2_0535300	0	44	0	68	69	0.985507	0.985507	missense_variant	c.1126T>C	p.Phe376Leu	Transcription factor IIS, N-terminal	Transcription factor IIS, N-terminal	TFIIS helical bundle-like domain containing protein, putative
chr05	2495358	ETH2_0535400	7	107	0.0654206	65	65	1	0.934579	missense_variant	c.40G>C	p.Glu14Gln	Glycosyl transferase, family 20;Trehalose-phosphatase	Glycosyl transferase, family 20;Trehalose-phosphatase	Trehalose-6-phosphate synthase, related
chr05	2498668	ETH2_0535400	0	74	0	68	70	0.971429	0.971429	missense_variant	c.3350G>A	p.Arg1117His	Glycosyl transferase, family 20;Trehalose-phosphatase	Glycosyl transferase, family 20;Trehalose-phosphatase	Trehalose-6-phosphate synthase, related
chr05	2499857	ETH2_0535400	0	77	0	67	67	1	1	missense_variant	c.4539G>T	p.Gln1513His	Glycosyl transferase, family 20;Trehalose-phosphatase	Glycosyl transferase, family 20;Trehalose-phosphatase	Trehalose-6-phosphate synthase, related
chr05	2501899	ETH2_0535400	0	51	0	70	71	0.985915	0.985915	missense_variant	c.5870G>A	p.Arg1957Gln	Glycosyl transferase, family 20;Trehalose-phosphatase	Glycosyl transferase, family 20;Trehalose-phosphatase	Trehalose-6-phosphate synthase, related
chr05	2539584	ETH2_0535900	0	54	0	49	51	0.960784	0.960784	missense_variant	c.151T>A	p.Cys51Ser	Oxidoreductase FAD/NAD(P)-binding;Sulfite reductase [NADPH] flavoprotein alpha-component-like, FAD-binding	Oxidoreductase FAD/NAD(P)-binding;Sulfite reductase [NADPH] flavoprotein alpha-component-like, FAD-binding;Riboflavin synthase-like beta-barrel;Flavoprotein-like superfamily;Ferredoxin-NADP reductase (FNR), nucleotide-binding domain	NADPH-cytochrome p450 reductase, putative
chr05	2539665	ETH2_0535900	0	54	0	56	57	0.982456	0.982456	missense_variant	c.232G>A	p.Gly78Arg	Oxidoreductase FAD/NAD(P)-binding;Sulfite reductase [NADPH] flavoprotein alpha-component-like, FAD-binding	Oxidoreductase FAD/NAD(P)-binding;Sulfite reductase [NADPH] flavoprotein alpha-component-like, FAD-binding;Riboflavin synthase-like beta-barrel;Flavoprotein-like superfamily;Ferredoxin-NADP reductase (FNR), nucleotide-binding domain	NADPH-cytochrome p450 reductase, putative
chr05	2547803	ETH2_0536000	0	76	0	65	66	0.984848	0.984848	missense_variant	c.31G>A	p.Glu11Lys	Trehalose-phosphatase	Trehalose-phosphatase;HAD-superfamily hydrolase, subfamily IIB;HAD-like superfamily;Trehalose 6-phosphate OTSB-like	phosphatase, putative
chr05	2547828	ETH2_0536000	0	70	0	67	68	0.985294	0.985294	missense_variant	c.56T>A	p.Leu19Gln	Trehalose-phosphatase	Trehalose-phosphatase;HAD-superfamily hydrolase, subfamily IIB;HAD-like superfamily;Trehalose 6-phosphate OTSB-like	phosphatase, putative
chr05	2548484	ETH2_0536000	0	71	0	32	33	0.969697	0.969697	missense_variant	c.712A>G	p.Ser238Gly	Trehalose-phosphatase	Trehalose-phosphatase;HAD-superfamily hydrolase, subfamily IIB;HAD-like superfamily;Trehalose 6-phosphate OTSB-like	phosphatase, putative
chr05	2557069	ETH2_0536000	0	55	0	51	51	1	1	missense_variant	c.2251C>T	p.Arg751Trp	Trehalose-phosphatase	Trehalose-phosphatase;HAD-superfamily hydrolase, subfamily IIB;HAD-like superfamily;Trehalose 6-phosphate OTSB-like	phosphatase, putative
chr06	237297	ETH2_0601200	0	77	0	40	60	0.666667	0.666667	missense_variant	c.167T>C	p.Phe56Ser	Major facilitator superfamily	Major facilitator superfamily;MFS transporter superfamily	Major Facilitator Superfamily, putative
chr06	367132	ETH2_0604500	0	53	0	41	80	0.5125	0.5125	missense_variant	c.2164C>T	p.Arg722Cys	FYVE zinc finger;Phosphatidylinositol-4-phosphate 5-kinase, core	FYVE zinc finger;Phosphatidylinositol-4-phosphate 5-kinase, core;Zinc finger, FYVE/PHD-type;Zinc finger, FYVE-related;GroEL-like apical domain superfamily	1-phosphatidylinositol-4-phosphate 5-kinase, putative
chr06	451159	ETH2_0609100	0	64	0	24	44	0.545455	0.545455	missense_variant	c.3227G>C	p.Ser1076Thr	DNA-directed RNA polymerase, phage-type;DNA-directed RNA polymerase, N-terminal	DNA-directed RNA polymerase, phage-type;DNA-directed RNA polymerase, N-terminal;DNA/RNA polymerase superfamily	DNA-dependent RNA polymerase, putative
chr06	1264321	ETH2_0624700	5	58	0.0862069	61	62	0.983871	0.897664	missense_variant	c.1864T>G	p.Ser622Ala	N/A	N/A	hypothetical protein, conserved
chr06	1275285	ETH2_0624800	0	57	0	55	55	1	1	missense_variant	c.1867C>G	p.Leu623Val	N/A	N/A	hypothetical protein, conserved
chr06	1275477	ETH2_0624800	6	72	0.0833333	42	42	1	0.916667	missense_variant	c.2059C>A	p.Leu687Ile	N/A	N/A	hypothetical protein, conserved
chr06	1275583	ETH2_0624800	0	54	0	29	31	0.935484	0.935484	missense_variant	c.2165G>C	p.Arg722Pro	N/A	N/A	hypothetical protein, conserved
chr06	1347392	ETH2_0626200	0	44	0	20	21	0.952381	0.952381	missense_variant	c.4235T>G	p.Leu1412Arg	N/A	Metalloenzyme, LuxS/M16 peptidase-like	hypothetical protein, conserved
chr06	1348188	ETH2_0626200	4	44	0.0909091	23	23	1	0.909091	missense_variant	c.4018C>G	p.His1340Asp	N/A	Metalloenzyme, LuxS/M16 peptidase-like	hypothetical protein, conserved
chr07	3156350	ETH2_0739700	0	44	0	67	68	0.985294	0.985294	missense_variant	c.1507G>A	p.Gly503Arg	Poly(ADP-ribose) glycohydrolase	Twin-arginine translocation pathway, signal sequence;Poly(ADP-ribose) glycohydrolase	non-transmembrane antigen, putative
chr09	2528899	ETH2_0939100	0	44	0	41	41	1	1	missense_variant	c.109A>G	p.Thr37Ala	Acyl transferase	Acyl transferase;Acyl transferase/acyl hydrolase/lysophospholipase;Malonyl-CoA ACP transacylase, ACP-binding	Malonyl-CoA:acyl carrier protein transacylase
chr09	2561840	ETH2_0939700	0	32	0	20	20	1	1	missense_variant	c.2951G>A	p.Ser984Asn	Type II pantothenate kinase	Type II pantothenate kinase;ATPase, nucleotide binding domain	Fumble, putative
chr09	2566658	ETH2_0940000	0	75	0	80	82	0.97561	0.97561	missense_variant	c.56A>G	p.Gln19Arg	N/A	N/A	Gln transfer RNA (ctg)
chr09	2593476	ETH2_0940400	0	60	0	74	74	1	1	missense_variant	c.1310T>C	p.Val437Ala	N/A	N/A	calcium/calmodulin-dependent 3', 5'-cyclic nucleotide phosphodiesterase, putative
chr10	188445	ETH2_1000800	0	77	0	33	67	0.492537	0.492537	missense_variant	c.299C>T	p.Pro100Leu	N/A	N/A	hypothetical protein
chr10	2945845	ETH2_1047500	0	40	0	22	24	0.916667	0.916667	missense_variant	c.1188G>T	p.Leu396Phe	Peptidase M1, membrane alanine aminopeptidase;Peptidase M1, alanyl aminopeptidase, Ig-like fold;Peptidase M1, alanyl aminopeptidase, C-terminal	Peptidase M1, alanine aminopeptidase/leukotriene A4 hydrolase;Peptidase M1, alanyl aminopeptidase;Peptidase M1, membrane alanine aminopeptidase;Peptidase M1, alanyl aminopeptidase, C-terminal;Peptidase M1, alanyl aminopeptidase, Ig-like fold;Aminopeptidase N-like , N-terminal	Peptidase family M1/Domain of unknown function (DUF3458), putative
chr11	1569515	ETH2_1122500	0	59	0	37	37	1	1	missense_variant	c.196C>A	p.Pro66Thr	N/A	N/A	AP2 domain containing protein, putative
chr11	1573423	ETH2_1122600	0	55	0	30	31	0.967742	0.967742	missense_variant	c.37G>A	p.Ala13Thr	N/A	N/A	hypothetical protein
chr11	1581774	ETH2_1122800	0	37	0	20	20	1	1	missense_variant	c.458G>C	p.Gly153Ala	N/A	N/A	hypothetical protein, conserved
chr11	1592639	ETH2_1123100	0	39	0	55	55	1	1	missense_variant	c.583G>T	p.Ala195Ser	N/A	N/A	hypothetical protein, conserved
chr11	1602090	ETH2_1123300	0	47	0	35	35	1	1	missense_variant	c.2017G>A	p.Gly673Arg	VPS9 domain	VPS9 domain;VPS9 domain superfamily;Vacuolar protein sorting-associated protein 9-like	vacuolar sorting protein 9 domain-containing protein, putative
chr12	2082853	ETH2_1231600	9	72	0.125	37	38	0.973684	0.848684	missense_variant	c.4013G>A	p.Arg1338Lys	Pentatricopeptide repeat	Pentatricopeptide repeat	PPR repeat-containing protein, putative
chr12	2087052	ETH2_1231600	7	52	0.134615	37	38	0.973684	0.839069	missense_variant	c.1927C>T	p.Pro643Ser	Pentatricopeptide repeat	Pentatricopeptide repeat	PPR repeat-containing protein, putative
chr12	2087267	ETH2_1231600	11	67	0.164179	54	54	1	0.835821	missense_variant	c.1712C>G	p.Ala571Gly	Pentatricopeptide repeat	Pentatricopeptide repeat	PPR repeat-containing protein, putative
chr12	2099507	ETH2_1231800	8	67	0.119403	66	68	0.970588	0.851185	missense_variant	c.863C>A	p.Ser288Tyr	Peptidase C1A, papain C-terminal;Cathepsin C exclusion	Cysteine peptidase, cysteine active site;Peptidase C1A, papain C-terminal;Cathepsin C exclusion;Cysteine peptidase, histidine active site;Cysteine peptidase, asparagine active site;Cathepsin C, exclusion domain superfamily;Papain-like cysteine peptidase superfamily	cathepsin C, putative
chr12	2103933	ETH2_1231900	14	69	0.202899	71	71	1	0.797101	missense_variant	c.427G>C	p.Glu143Gln	N/A	Thrombospondin type-1 (TSP1) repeat;Thrombospondin type-1 (TSP1) repeat superfamily	hypothetical protein, conserved
chr12	2103946	ETH2_1231900	15	61	0.245902	67	67	1	0.754098	missense_variant	c.440C>T	p.Ser147Leu	N/A	Thrombospondin type-1 (TSP1) repeat;Thrombospondin type-1 (TSP1) repeat superfamily	hypothetical protein, conserved
chr12	2127608	ETH2_1232400	8	81	0.0987654	53	53	1	0.901235	missense_variant	c.2740G>A	p.Ala914Thr	SRCR domain;PLAT/LH2 domain;LCCL domain	PLAT/LH2 domain;SRCR domain;LCCL domain;Concanavalin A-like lectin/glucanase domain superfamily;Multidomain scavenger receptor-like protein PxSR;SRCR-like domain;PLAT/LH2 domain superfamily;LCCL domain superfamily;SRCR-like domain superfamily	LCCL domain containing protein, putative
chr12	2194034	ETH2_1234400	7	69	0.101449	67	68	0.985294	0.883845	missense_variant	c.1556A>C	p.His519Pro	N/A	N/A	hypothetical protein, conserved
chr12	2238784	ETH2_1235900	7	64	0.109375	82	84	0.97619	0.866815	missense_variant&splice_region_variant	c.4984A>C	p.Lys1662Gln	Protein kinase domain	Protein kinase domain;Protein kinase-like domain superfamily	protein kinase (incomplete catalytic triad), putative
chr12	2268816	ETH2_1236200	16	75	0.213333	61	61	1	0.786667	missense_variant	c.545C>T	p.Ala182Val	Notch domain	Sushi/SCR/CCP domain;Notch domain	sushi domain-containing protein / SCR repeat-containing protein, putative
chr12	3623643	ETH2_1257000	0	72	0	57	58	0.982759	0.982759	missense_variant	c.688A>G	p.Thr230Ala	N/A	N/A	hypothetical protein, conserved
chr12	3626637	ETH2_1257000	0	38	0	45	45	1	1	missense_variant	c.3231T>A	p.Asp1077Glu	N/A	N/A	hypothetical protein, conserved
chr12	3627001	ETH2_1257000	4	65	0.0615385	48	48	1	0.938462	missense_variant	c.3595T>G	p.Leu1199Val	N/A	N/A	hypothetical protein, conserved
chr12	3629583	ETH2_1257100	0	46	0	58	59	0.983051	0.983051	missense_variant	c.19G>A	p.Ala7Thr	N/A	N/A	hypothetical protein
chr12	3655361	ETH2_1257900	7	50	0.14	38	39	0.974359	0.834359	missense_variant	c.1126A>G	p.Thr376Ala	Myb domain	SANT/Myb domain;Homeobox-like domain superfamily;Myb domain	Myb-like DNA-binding domain containing protein, putative
chr12	3656847	ETH2_1257900	0	97	0	43	43	1	1	missense_variant	c.2612C>T	p.Ala871Val	Myb domain	SANT/Myb domain;Homeobox-like domain superfamily;Myb domain	Myb-like DNA-binding domain containing protein, putative
chr12	3657004	ETH2_1257900	6	78	0.0769231	44	44	1	0.923077	missense_variant	c.2769T>G	p.Asp923Glu	Myb domain	SANT/Myb domain;Homeobox-like domain superfamily;Myb domain	Myb-like DNA-binding domain containing protein, putative
chr12	3657191	ETH2_1257900	0	106	0	49	49	1	1	missense_variant	c.2956A>G	p.Thr986Ala	Myb domain	SANT/Myb domain;Homeobox-like domain superfamily;Myb domain	Myb-like DNA-binding domain containing protein, putative
chr12	3658230	ETH2_1257900	7	76	0.0921053	48	48	1	0.907895	missense_variant	c.3995A>G	p.Glu1332Gly	Myb domain	SANT/Myb domain;Homeobox-like domain superfamily;Myb domain	Myb-like DNA-binding domain containing protein, putative
chr12	3668358	ETH2_1258100	0	59	0	62	62	1	1	missense_variant	c.455G>A	p.Arg152Gln	N/A	N/A	hypothetical protein, conserved
chr12	3679490	ETH2_1258300	0	46	0	62	62	1	1	missense_variant	c.275G>A	p.Ser92Asn	N/A	EGF-like domain	microneme protein, putative
chr12	3682244	ETH2_1258400	0	74	0	61	61	1	1	missense_variant	c.278C>A	p.Thr93Asn	N/A	N/A	hypothetical protein
chr12	3691193	ETH2_1258500	0	53	0	64	66	0.969697	0.969697	missense_variant	c.2128T>G	p.Ser710Ala	N/A	Nucleotidyltransferase superfamily	Nucleotidyltransferase family protein, related
chr12	3692621	ETH2_1258500	6	80	0.075	79	80	0.9875	0.9125	missense_variant	c.3401T>C	p.Leu1134Pro	N/A	Nucleotidyltransferase superfamily	Nucleotidyltransferase family protein, related
chr12	3693272	ETH2_1258500	0	58	0	74	74	1	1	missense_variant	c.4052G>A	p.Arg1351Gln	N/A	Nucleotidyltransferase superfamily	Nucleotidyltransferase family protein, related
chr12	3698751	ETH2_1258600	0	51	0	65	67	0.970149	0.970149	missense_variant	c.88G>A	p.Val30Met	Equilibrative nucleoside transporter	Equilibrative nucleoside transporter;MFS transporter superfamily	adenosine transporter, putative
chr12	3709478	ETH2_1258700	0	85	0	62	63	0.984127	0.984127	missense_variant	c.2430T>G	p.Ile810Met	N/A	N/A	hypothetical protein, conserved
chr12	3727365	ETH2_1259200	0	68	0	65	67	0.970149	0.970149	missense_variant	c.22998C>G	p.His7666Gln	Alcohol dehydrogenase, C-terminal;Beta-ketoacyl synthase, N-terminal;AMP-dependent synthetase/ligase;Phosphopantetheine binding ACP domain;Acyl transferase;Beta-ketoacyl synthase, C-terminal;Fatty acyl-coenzyme A reductase, NAD-binding domain;Alcohol dehydrogenase, N-terminal;Polyketide synthase, ketoreductase domain;Polyketide synthase, dehydratase domain;Polyketide synthase, C-terminal extension	AMP-dependent synthetase/ligase;Phosphopantetheine attachment site;Phosphopantetheine binding ACP domain;Thioester reductase-like domain;GroES-like superfamily;Fatty acyl-coenzyme A reductase, NAD-binding domain;Alcohol dehydrogenase, C-terminal;Alcohol dehydrogenase, N-terminal;Polyketide synthase, ketoreductase domain;Beta-ketoacyl synthase, N-terminal;Beta-ketoacyl synthase, C-terminal;Acyl tr…	type I fatty acid synthase, putative
chr12	3744775	ETH2_1259200	0	65	0	74	74	1	1	missense_variant	c.6254T>C	p.Ile2085Thr	Alcohol dehydrogenase, C-terminal;Beta-ketoacyl synthase, N-terminal;AMP-dependent synthetase/ligase;Phosphopantetheine binding ACP domain;Acyl transferase;Beta-ketoacyl synthase, C-terminal;Fatty acyl-coenzyme A reductase, NAD-binding domain;Alcohol dehydrogenase, N-terminal;Polyketide synthase, ketoreductase domain;Polyketide synthase, dehydratase domain;Polyketide synthase, C-terminal extension	AMP-dependent synthetase/ligase;Phosphopantetheine attachment site;Phosphopantetheine binding ACP domain;Thioester reductase-like domain;GroES-like superfamily;Fatty acyl-coenzyme A reductase, NAD-binding domain;Alcohol dehydrogenase, C-terminal;Alcohol dehydrogenase, N-terminal;Polyketide synthase, ketoreductase domain;Beta-ketoacyl synthase, N-terminal;Beta-ketoacyl synthase, C-terminal;Acyl tr…	type I fatty acid synthase, putative
chr12	3760273	ETH2_1259500	0	57	0	68	68	1	1	missense_variant	c.530A>G	p.Gln177Arg	ERCC1/RAD10/SWI10 family	ERCC1/RAD10/SWI10 family;RuvA domain 2-like;Restriction endonuclease type II-like	DNA repair protein rad10 domain-containing protein, putative
chr12	3772058	ETH2_1259700	0	72	0	64	64	1	1	missense_variant	c.739G>A	p.Ala247Thr	Protein kinase domain	Protein kinase domain;Serine/threonine-protein kinase, active site;Protein kinase-like domain superfamily;Protein kinase, ATP binding site	Tyrosine kinase-like (TKL) protein, putative
chr12	3772268	ETH2_1259700	0	76	0	55	55	1	1	missense_variant	c.529G>A	p.Val177Met	Protein kinase domain	Protein kinase domain;Serine/threonine-protein kinase, active site;Protein kinase-like domain superfamily;Protein kinase, ATP binding site	Tyrosine kinase-like (TKL) protein, putative
chr12	3786953	ETH2_1260100	0	49	0	38	38	1	1	missense_variant	c.26C>T	p.Pro9Leu	N/A	WD40 repeat;WD40-repeat-containing domain superfamily	G-protein beta-subunit, putative
chr12	3790277	ETH2_1260200	0	68	0	55	59	0.932203	0.932203	missense_variant	c.5048A>G	p.Tyr1683Cys	Zinc finger, CW-type	Zinc finger, CW-type	CW-type zinc finger domain-containing protein, putative
chr12	3790357	ETH2_1260200	0	79	0	56	58	0.965517	0.965517	missense_variant	c.4968A>C	p.Glu1656Asp	Zinc finger, CW-type	Zinc finger, CW-type	CW-type zinc finger domain-containing protein, putative
chr12	3791421	ETH2_1260200	0	50	0	36	37	0.972973	0.972973	missense_variant	c.3904C>T	p.Pro1302Ser	Zinc finger, CW-type	Zinc finger, CW-type	CW-type zinc finger domain-containing protein, putative
chr12	3796612	ETH2_1260200	0	58	0	63	64	0.984375	0.984375	missense_variant	c.232G>A	p.Val78Ile	Zinc finger, CW-type	Zinc finger, CW-type	CW-type zinc finger domain-containing protein, putative
chr12	3805512	ETH2_1260300	0	39	0	42	42	1	1	missense_variant	c.2807C>T	p.Ala936Val	N/A	N/A	hypothetical protein, conserved
chr12	3805561	ETH2_1260300	0	39	0	46	46	1	1	missense_variant	c.2856G>C	p.Gln952His	N/A	N/A	hypothetical protein, conserved
chr12	3811958	ETH2_1260500	0	59	0	22	24	0.916667	0.916667	missense_variant	c.694C>G	p.Pro232Ala	PRO8NT domain;PROCN domain;PROCT domain;Pre-mRNA-processing-splicing factor 8, U6-snRNA-binding;Pre-mRNA-processing-splicing factor 8, U5-snRNA-binding;RNA recognition motif, spliceosomal PrP8;PRP8 domain IV core	JAB1/MPN/MOV34 metalloenzyme domain;Ribonuclease H-like superfamily;PRO8NT domain;PROCN domain;PROCT domain;Pre-mRNA-processing-splicing factor 8, U6-snRNA-binding;Pre-mRNA-processing-splicing factor 8, U5-snRNA-binding;RNA recognition motif, spliceosomal PrP8;PRP8 domain IV core;Pre-mRNA-processing-splicing factor 8;MPN domain	Splicing factor Prp8, related
chr13	1138101	ETH2_1313800	0	39	0	46	52	0.884615	0.884615	missense_variant	c.137C>T	p.Pro46Leu	N/A	HotDog domain superfamily;Hotdog acyl-CoA thioesterase (ACOT)-type domain	acyl-CoA thioester hydrolase, putative
chr14	737852	ETH2_1409100	0	55	0	23	25	0.92	0.92	missense_variant	c.96G>C	p.Arg32Ser	S1 domain	S1 domain;Nucleic acid-binding, OB-fold;RNA-binding domain, S1;Ribosomal protein S1-like	30S ribosomal protein S1, putative
chr14	755959	ETH2_1409300	0	44	0	36	36	1	1	missense_variant	c.13G>T	p.Ala5Ser	N/A	N/A	hypothetical protein
chr14	2287872	ETH2_1429700	0	50	0	32	33	0.969697	0.969697	missense_variant	c.2050C>G	p.Pro684Ala	Indole-3-glycerol phosphate synthase	Ribulose-phosphate binding barrel;Indole-3-glycerol phosphate synthase	Indole-3-glycerol phosphate synthase, putative

## Sheet: Supplementary dataset 2
Supplementary dataset 2: Nonsynonymous candidate SNPs for monensin resistant revealed by Eucledian distance between MonR and MonS.
chr	pos	Gene ID	ED5	variant type	DNA	Protein	Product Description	PFam Description	Interpro Description
chr05	756174	ETH2_0508100	3.39218	missense_variant	c.1751A>G	p.Glu584Gly	ftsJ-like methyltransferase domain-containing protein, putative	Ribosomal RNA methyltransferase FtsJ domain	Ribosomal RNA methyltransferase FtsJ domain;Adrift-type ribose 2-O-methyltransferase domain;S-adenosyl-L-methionine-dependent methyltransferase
chr05	760945	ETH2_0508100	2.97714	missense_variant	c.239A>G	p.Glu80Gly	ftsJ-like methyltransferase domain-containing protein, putative	Ribosomal RNA methyltransferase FtsJ domain	Ribosomal RNA methyltransferase FtsJ domain;Adrift-type ribose 2-O-methyltransferase domain;S-adenosyl-L-methionine-dependent methyltransferase
chr05	803321	ETH2_0508800	3.58949	missense_variant	c.2444C>T	p.Thr815Ile	pseudouridylate synthase 1, putative	N/A	N/A
chr05	966563	ETH2_0512100	5.65685	missense_variant	c.1141G>T	p.Ala381Ser	adaptin N terminal region domain-containing protein, putative	Clathrin/coatomer adaptor, adaptin-like, N-terminal	Clathrin/coatomer adaptor, adaptin-like, N-terminal;Armadillo-type fold;AP complex subunit beta;AP-3 complex subunit beta
chr05	2401911	ETH2_0534200	5.65685	missense_variant	c.1307A>G	p.Gln436Arg	ATP-dependent RNA helicase, putative	DEAD/DEAH box helicase domain;Helicase, C-terminal;Domain of unknown function DUF4217	ATP-dependent RNA helicase DEAD-box, conserved site;Helicase, C-terminal;DEAD/DEAH box helicase domain;Helicase superfamily 1/2, ATP-binding domain;Domain of unknown function DUF4217;P-loop containing nucleoside triphosphate hydrolase
chr05	2405678	ETH2_0534300	5.65685	missense_variant	c.122C>G	p.Ala41Gly	hypothetical protein	N/A	N/A
chr05	2409424	ETH2_0534500	5.65685	missense_variant	c.3157T>C	p.Ser1053Pro	hypothetical protein, conserved	N/A	N/A
chr05	2409997	ETH2_0534500	5.65685	missense_variant	c.2584C>T	p.Arg862Cys	hypothetical protein, conserved	N/A	N/A
chr05	2410194	ETH2_0534500	5.65685	missense_variant	c.2387A>T	p.Lys796Met	hypothetical protein, conserved	N/A	N/A
chr05	2410320	ETH2_0534500	5.65685	missense_variant	c.2261T>C	p.Val754Ala	hypothetical protein, conserved	N/A	N/A
chr05	2410407	ETH2_0534500	5.65685	missense_variant	c.2174A>G	p.His725Arg	hypothetical protein, conserved	N/A	N/A
chr05	2411143	ETH2_0534500	5.65685	missense_variant	c.1438A>T	p.Thr480Ser	hypothetical protein, conserved	N/A	N/A
chr05	2420628	ETH2_0534600	5.65685	missense_variant	c.64C>T	p.Leu22Phe	Rhoptry kinase family protein ROP21, putative	Protein kinase domain	Protein kinase domain;Serine/threonine-protein kinase, active site;Protein kinase-like domain superfamily
chr05	2426208	ETH2_0534700	3.07535	missense_variant	c.172C>G	p.Pro58Ala	phosphoethanolamine cytidylyltransferase, putative	Cytidyltransferase-like domain	Cytidyltransferase-like domain;Ethanolamine-phosphate cytidylyltransferase
chr05	2429870	ETH2_0534800	5.65685	missense_variant	c.1655T>G	p.Val552Gly	mRNA processing protein, putative	RNA recognition motif domain;Partial cleavage stimulation factor domain	RNA recognition motif domain;Partial cleavage stimulation factor domain;RNA-binding domain superfamily
chr05	2466404	ETH2_0535000	5.65685	missense_variant	c.887T>C	p.Ile296Thr	PT repeat family protein, related	Membrane attack complex component/perforin (MACPF) domain	Membrane attack complex component/perforin (MACPF) domain
chr05	2486604	ETH2_0535200	5.65685	missense_variant	c.922A>G	p.Ser308Gly	COG3639: ABC-type phosphate/phosphonate transport system, permease component (ISS), related	O-acyltransferase WSD1, C-terminal	O-acyltransferase WSD1, C-terminal;O-acyltransferase WSD1-like
chr05	2487337	ETH2_0535200	5.65685	missense_variant	c.463G>A	p.Gly155Ser	COG3639: ABC-type phosphate/phosphonate transport system, permease component (ISS), related	O-acyltransferase WSD1, C-terminal	O-acyltransferase WSD1, C-terminal;O-acyltransferase WSD1-like
chr05	2492294	ETH2_0535300	5.65685	missense_variant	c.1126T>C	p.Phe376Leu	TFIIS helical bundle-like domain containing protein, putative	Transcription factor IIS, N-terminal	Transcription factor IIS, N-terminal
chr05	2495358	ETH2_0535400	4.03326	missense_variant	c.40G>C	p.Glu14Gln	Trehalose-6-phosphate synthase, related	Glycosyl transferase, family 20;Trehalose-phosphatase	Glycosyl transferase, family 20;Trehalose-phosphatase
chr05	2498668	ETH2_0535400	5.65685	missense_variant	c.3350G>A	p.Arg1117His	Trehalose-6-phosphate synthase, related	Glycosyl transferase, family 20;Trehalose-phosphatase	Glycosyl transferase, family 20;Trehalose-phosphatase
chr05	2499857	ETH2_0535400	5.65685	missense_variant	c.4539G>T	p.Gln1513His	Trehalose-6-phosphate synthase, related	Glycosyl transferase, family 20;Trehalose-phosphatase	Glycosyl transferase, family 20;Trehalose-phosphatase
chr05	2501899	ETH2_0535400	5.65685	missense_variant	c.5870G>A	p.Arg1957Gln	Trehalose-6-phosphate synthase, related	Glycosyl transferase, family 20;Trehalose-phosphatase	Glycosyl transferase, family 20;Trehalose-phosphatase
chr05	2536084	ETH2_0535800	5.65685	missense_variant	c.815A>T	p.Gln272Leu	hypothetical protein, conserved	Rab3-GAP regulatory subunit, N-terminal	Rab3-GAP regulatory subunit, N-terminal
chr05	2539584	ETH2_0535900	5.11335	missense_variant	c.151T>A	p.Cys51Ser	NADPH-cytochrome p450 reductase, putative	Oxidoreductase FAD/NAD(P)-binding;Sulfite reductase [NADPH] flavoprotein alpha-component-like, FAD-binding	Oxidoreductase FAD/NAD(P)-binding;Sulfite reductase [NADPH] flavoprotein alpha-component-like, FAD-binding;Riboflavin synthase-like beta-barrel;Flavoprotein-like superfamily;Ferredoxin-NADP reductase (FNR), nucleotide-binding domain
chr05	2539665	ETH2_0535900	5.65685	missense_variant	c.232G>A	p.Gly78Arg	NADPH-cytochrome p450 reductase, putative	Oxidoreductase FAD/NAD(P)-binding;Sulfite reductase [NADPH] flavoprotein alpha-component-like, FAD-binding	Oxidoreductase FAD/NAD(P)-binding;Sulfite reductase [NADPH] flavoprotein alpha-component-like, FAD-binding;Riboflavin synthase-like beta-barrel;Flavoprotein-like superfamily;Ferredoxin-NADP reductase (FNR), nucleotide-binding domain
chr05	2547803	ETH2_0536000	5.65685	missense_variant	c.31G>A	p.Glu11Lys	phosphatase, putative	Trehalose-phosphatase	Trehalose-phosphatase;HAD-superfamily hydrolase, subfamily IIB;HAD-like superfamily;Trehalose 6-phosphate OTSB-like
chr05	2547828	ETH2_0536000	5.65685	missense_variant	c.56T>A	p.Leu19Gln	phosphatase, putative	Trehalose-phosphatase	Trehalose-phosphatase;HAD-superfamily hydrolase, subfamily IIB;HAD-like superfamily;Trehalose 6-phosphate OTSB-like
chr05	2548484	ETH2_0536000	5.65685	missense_variant	c.712A>G	p.Ser238Gly	phosphatase, putative	Trehalose-phosphatase	Trehalose-phosphatase;HAD-superfamily hydrolase, subfamily IIB;HAD-like superfamily;Trehalose 6-phosphate OTSB-like
chr05	2557069	ETH2_0536000	5.65685	missense_variant	c.2251C>T	p.Arg751Trp	phosphatase, putative	Trehalose-phosphatase	Trehalose-phosphatase;HAD-superfamily hydrolase, subfamily IIB;HAD-like superfamily;Trehalose 6-phosphate OTSB-like
chr06	1264321	ETH2_0624700	3.57452	missense_variant	c.1864T>G	p.Ser622Ala	hypothetical protein, conserved	N/A	N/A
chr06	1275285	ETH2_0624800	5.65685	missense_variant	c.1867C>G	p.Leu623Val	hypothetical protein, conserved	N/A	N/A
chr06	1275477	ETH2_0624800	3.66127	missense_variant	c.2059C>A	p.Leu687Ile	hypothetical protein, conserved	N/A	N/A
chr06	1275583	ETH2_0624800	5.65685	missense_variant	c.2165G>C	p.Arg722Pro	hypothetical protein, conserved	N/A	N/A
chr06	1338063	ETH2_0625900	5.65685	missense_variant	c.430G>T	p.Gly144Trp	hypothetical protein, conserved	N/A	N/A
chr06	1347392	ETH2_0626200	5.65685	missense_variant	c.4235T>G	p.Leu1412Arg	hypothetical protein, conserved	N/A	Metalloenzyme, LuxS/M16 peptidase-like
chr06	1348188	ETH2_0626200	3.51246	missense_variant	c.4018C>G	p.His1340Asp	hypothetical protein, conserved	N/A	Metalloenzyme, LuxS/M16 peptidase-like
chr07	3156350	ETH2_0739700	5.65685	missense_variant	c.1507G>A	p.Gly503Arg	non-transmembrane antigen, putative	Poly(ADP-ribose) glycohydrolase	Twin-arginine translocation pathway, signal sequence;Poly(ADP-ribose) glycohydrolase
chr09	2528899	ETH2_0939100	5.65685	missense_variant	c.109A>G	p.Thr37Ala	Malonyl-CoA:acyl carrier protein transacylase	Acyl transferase	Acyl transferase;Acyl transferase/acyl hydrolase/lysophospholipase;Malonyl-CoA ACP transacylase, ACP-binding
chr09	2561678	ETH2_0939700	5.65685	missense_variant	c.2789T>C	p.Val930Ala	Fumble, putative	Type II pantothenate kinase	Type II pantothenate kinase;ATPase, nucleotide binding domain
chr09	2561840	ETH2_0939700	5.65685	missense_variant	c.2951G>A	p.Ser984Asn	Fumble, putative	Type II pantothenate kinase	Type II pantothenate kinase;ATPase, nucleotide binding domain
chr09	2566658	ETH2_0940000	5.65685	missense_variant	c.56A>G	p.Gln19Arg	Gln transfer RNA (ctg)	N/A	N/A
chr09	2593476	ETH2_0940400	5.65685	missense_variant	c.1310T>C	p.Val437Ala	calcium/calmodulin-dependent 3', 5'-cyclic nucleotide phosphodiesterase, putative	N/A	N/A
chr10	2945845	ETH2_1047500	5.65685	missense_variant	c.1188G>T	p.Leu396Phe	Peptidase family M1/Domain of unknown function (DUF3458), putative	Peptidase M1, membrane alanine aminopeptidase;Peptidase M1, alanyl aminopeptidase, Ig-like fold;Peptidase M1, alanyl aminopeptidase, C-terminal	Peptidase M1, alanine aminopeptidase/leukotriene A4 hydrolase;Peptidase M1, alanyl aminopeptidase;Peptidase M1, membrane alanine aminopeptidase;Peptidase M1, alanyl aminopeptidase, C-terminal;Peptidase M1, alanyl aminopeptidase, Ig-like fold;Aminopeptidase N-like , N-terminal
chr11	1569515	ETH2_1122500	5.65685	missense_variant	c.196C>A	p.Pro66Thr	AP2 domain containing protein, putative	N/A	N/A
chr11	1573423	ETH2_1122600	5.65685	missense_variant	c.37G>A	p.Ala13Thr	hypothetical protein	N/A	N/A
chr11	1581774	ETH2_1122800	5.65685	missense_variant	c.458G>C	p.Gly153Ala	hypothetical protein, conserved	N/A	N/A
chr11	1592639	ETH2_1123100	5.65685	missense_variant	c.583G>T	p.Ala195Ser	hypothetical protein, conserved	N/A	N/A
chr11	1602090	ETH2_1123300	5.65685	missense_variant	c.2017G>A	p.Gly673Arg	vacuolar sorting protein 9 domain-containing protein, putative	VPS9 domain	VPS9 domain;VPS9 domain superfamily;Vacuolar protein sorting-associated protein 9-like
chr12	2082853	ETH2_1231600	2.90145	missense_variant	c.4013G>A	p.Arg1338Lys	PPR repeat-containing protein, putative	Pentatricopeptide repeat	Pentatricopeptide repeat
chr12	2087052	ETH2_1231600	2.7455	missense_variant	c.1927C>T	p.Pro643Ser	PPR repeat-containing protein, putative	Pentatricopeptide repeat	Pentatricopeptide repeat
chr12	2087267	ETH2_1231600	2.3075	missense_variant	c.1712C>G	p.Ala571Gly	PPR repeat-containing protein, putative	Pentatricopeptide repeat	Pentatricopeptide repeat
chr12	2099507	ETH2_1231800	2.99544	missense_variant	c.863C>A	p.Ser288Tyr	cathepsin C, putative	Peptidase C1A, papain C-terminal;Cathepsin C exclusion	Cysteine peptidase, cysteine active site;Peptidase C1A, papain C-terminal;Cathepsin C exclusion;Cysteine peptidase, histidine active site;Cysteine peptidase, asparagine active site;Cathepsin C, exclusion domain superfamily;Papain-like cysteine peptidase superfamily
chr12	2127608	ETH2_1232400	3.36329	missense_variant	c.2740G>A	p.Ala914Thr	LCCL domain containing protein, putative	SRCR domain;PLAT/LH2 domain;LCCL domain	PLAT/LH2 domain;SRCR domain;LCCL domain;Concanavalin A-like lectin/glucanase domain superfamily;Multidomain scavenger receptor-like protein PxSR;SRCR-like domain;PLAT/LH2 domain superfamily;LCCL domain superfamily;SRCR-like domain superfamily
chr12	2194034	ETH2_1234400	3.31351	missense_variant	c.1556A>C	p.His519Pro	hypothetical protein, conserved	N/A	N/A
chr12	2238784	ETH2_1235900	3.16993	missense_variant&splice_region_variant	c.4984A>C	p.Lys1662Gln	protein kinase (incomplete catalytic triad), putative	Protein kinase domain	Protein kinase domain;Protein kinase-like domain superfamily
chr12	3623643	ETH2_1257000	5.65685	missense_variant	c.688A>G	p.Thr230Ala	hypothetical protein, conserved	N/A	N/A
chr12	3626637	ETH2_1257000	5.65685	missense_variant	c.3231T>A	p.Asp1077Glu	hypothetical protein, conserved	N/A	N/A
chr12	3627001	ETH2_1257000	4.11773	missense_variant	c.3595T>G	p.Leu1199Val	hypothetical protein, conserved	N/A	N/A
chr12	3629583	ETH2_1257100	5.65685	missense_variant	c.19G>A	p.Ala7Thr	hypothetical protein	N/A	N/A
chr12	3655361	ETH2_1257900	2.66114	missense_variant	c.1126A>G	p.Thr376Ala	Myb-like DNA-binding domain containing protein, putative	Myb domain	SANT/Myb domain;Homeobox-like domain superfamily;Myb domain
chr12	3656847	ETH2_1257900	5.65685	missense_variant	c.2612C>T	p.Ala871Val	Myb-like DNA-binding domain containing protein, putative	Myb domain	SANT/Myb domain;Homeobox-like domain superfamily;Myb domain
chr12	3657004	ETH2_1257900	3.77062	missense_variant	c.2769T>G	p.Asp923Glu	Myb-like DNA-binding domain containing protein, putative	Myb domain	SANT/Myb domain;Homeobox-like domain superfamily;Myb domain
chr12	3657191	ETH2_1257900	5.65685	missense_variant	c.2956A>G	p.Thr986Ala	Myb-like DNA-binding domain containing protein, putative	Myb domain	SANT/Myb domain;Homeobox-like domain superfamily;Myb domain
chr12	3658230	ETH2_1257900	3.48941	missense_variant	c.3995A>G	p.Glu1332Gly	Myb-like DNA-binding domain containing protein, putative	Myb domain	SANT/Myb domain;Homeobox-like domain superfamily;Myb domain
chr12	3668358	ETH2_1258100	5.65685	missense_variant	c.455G>A	p.Arg152Gln	hypothetical protein, conserved	N/A	N/A
chr12	3679490	ETH2_1258300	5.65685	missense_variant	c.275G>A	p.Ser92Asn	microneme protein, putative	N/A	EGF-like domain
chr12	3682244	ETH2_1258400	5.65685	missense_variant	c.278C>A	p.Thr93Asn	hypothetical protein	N/A	N/A
chr12	3691193	ETH2_1258500	5.2349	missense_variant	c.2128T>G	p.Ser710Ala	Nucleotidyltransferase family protein, related	N/A	Nucleotidyltransferase superfamily
chr12	3692621	ETH2_1258500	3.83075	missense_variant	c.3401T>C	p.Leu1134Pro	Nucleotidyltransferase family protein, related	N/A	Nucleotidyltransferase superfamily
chr12	3693272	ETH2_1258500	5.65685	missense_variant	c.4052G>A	p.Arg1351Gln	Nucleotidyltransferase family protein, related	N/A	Nucleotidyltransferase superfamily
chr12	3698751	ETH2_1258600	5.65685	missense_variant	c.88G>A	p.Val30Met	adenosine transporter, putative	Equilibrative nucleoside transporter	Equilibrative nucleoside transporter;MFS transporter superfamily
chr12	3709478	ETH2_1258700	5.65685	missense_variant	c.2430T>G	p.Ile810Met	hypothetical protein, conserved	N/A	N/A
chr12	3724948	ETH2_1259200	3.90527	missense_variant	c.25415T>C	p.Ile8472Thr	type I fatty acid synthase, putative	Alcohol dehydrogenase, C-terminal;Beta-ketoacyl synthase, N-terminal;AMP-dependent synthetase/ligase;Phosphopantetheine binding ACP domain;Acyl transferase;Beta-ketoacyl synthase, C-terminal;Fatty acyl-coenzyme A reductase, NAD-binding domain;Alcohol dehydrogenase, N-terminal;Polyketide synthase, ketoreductase domain;Polyketide synthase, dehydratase domain;Polyketide synthase, C-terminal extension	AMP-dependent synthetase/ligase;Phosphopantetheine attachment site;Phosphopantetheine binding ACP domain;Thioester reductase-like domain;GroES-like superfamily;Fatty acyl-coenzyme A reductase, NAD-binding domain;Alcohol dehydrogenase, C-terminal;Alcohol dehydrogenase, N-terminal;Polyketide synthase, ketoreductase domain;Beta-ketoacyl synthase, N-terminal;Beta-ketoacyl synthase, C-terminal;Acyl tr…
chr12	3724996	ETH2_1259200	5.65685	missense_variant	c.25367A>G	p.Asp8456Gly	type I fatty acid synthase, putative	Alcohol dehydrogenase, C-terminal;Beta-ketoacyl synthase, N-terminal;AMP-dependent synthetase/ligase;Phosphopantetheine binding ACP domain;Acyl transferase;Beta-ketoacyl synthase, C-terminal;Fatty acyl-coenzyme A reductase, NAD-binding domain;Alcohol dehydrogenase, N-terminal;Polyketide synthase, ketoreductase domain;Polyketide synthase, dehydratase domain;Polyketide synthase, C-terminal extension	AMP-dependent synthetase/ligase;Phosphopantetheine attachment site;Phosphopantetheine binding ACP domain;Thioester reductase-like domain;GroES-like superfamily;Fatty acyl-coenzyme A reductase, NAD-binding domain;Alcohol dehydrogenase, C-terminal;Alcohol dehydrogenase, N-terminal;Polyketide synthase, ketoreductase domain;Beta-ketoacyl synthase, N-terminal;Beta-ketoacyl synthase, C-terminal;Acyl tr…
chr12	3724999	ETH2_1259200	5.65685	missense_variant	c.25364T>G	p.Ile8455Ser	type I fatty acid synthase, putative	Alcohol dehydrogenase, C-terminal;Beta-ketoacyl synthase, N-terminal;AMP-dependent synthetase/ligase;Phosphopantetheine binding ACP domain;Acyl transferase;Beta-ketoacyl synthase, C-terminal;Fatty acyl-coenzyme A reductase, NAD-binding domain;Alcohol dehydrogenase, N-terminal;Polyketide synthase, ketoreductase domain;Polyketide synthase, dehydratase domain;Polyketide synthase, C-terminal extension	AMP-dependent synthetase/ligase;Phosphopantetheine attachment site;Phosphopantetheine binding ACP domain;Thioester reductase-like domain;GroES-like superfamily;Fatty acyl-coenzyme A reductase, NAD-binding domain;Alcohol dehydrogenase, C-terminal;Alcohol dehydrogenase, N-terminal;Polyketide synthase, ketoreductase domain;Beta-ketoacyl synthase, N-terminal;Beta-ketoacyl synthase, C-terminal;Acyl tr…
chr12	3727365	ETH2_1259200	5.65685	missense_variant	c.22998C>G	p.His7666Gln	type I fatty acid synthase, putative	Alcohol dehydrogenase, C-terminal;Beta-ketoacyl synthase, N-terminal;AMP-dependent synthetase/ligase;Phosphopantetheine binding ACP domain;Acyl transferase;Beta-ketoacyl synthase, C-terminal;Fatty acyl-coenzyme A reductase, NAD-binding domain;Alcohol dehydrogenase, N-terminal;Polyketide synthase, ketoreductase domain;Polyketide synthase, dehydratase domain;Polyketide synthase, C-terminal extension	AMP-dependent synthetase/ligase;Phosphopantetheine attachment site;Phosphopantetheine binding ACP domain;Thioester reductase-like domain;GroES-like superfamily;Fatty acyl-coenzyme A reductase, NAD-binding domain;Alcohol dehydrogenase, C-terminal;Alcohol dehydrogenase, N-terminal;Polyketide synthase, ketoreductase domain;Beta-ketoacyl synthase, N-terminal;Beta-ketoacyl synthase, C-terminal;Acyl tr…
chr12	3744775	ETH2_1259200	5.65685	missense_variant	c.6254T>C	p.Ile2085Thr	type I fatty acid synthase, putative	Alcohol dehydrogenase, C-terminal;Beta-ketoacyl synthase, N-terminal;AMP-dependent synthetase/ligase;Phosphopantetheine binding ACP domain;Acyl transferase;Beta-ketoacyl synthase, C-terminal;Fatty acyl-coenzyme A reductase, NAD-binding domain;Alcohol dehydrogenase, N-terminal;Polyketide synthase, ketoreductase domain;Polyketide synthase, dehydratase domain;Polyketide synthase, C-terminal extension	AMP-dependent synthetase/ligase;Phosphopantetheine attachment site;Phosphopantetheine binding ACP domain;Thioester reductase-like domain;GroES-like superfamily;Fatty acyl-coenzyme A reductase, NAD-binding domain;Alcohol dehydrogenase, C-terminal;Alcohol dehydrogenase, N-terminal;Polyketide synthase, ketoreductase domain;Beta-ketoacyl synthase, N-terminal;Beta-ketoacyl synthase, C-terminal;Acyl tr…
chr12	3760273	ETH2_1259500	5.65685	missense_variant	c.530A>G	p.Gln177Arg	DNA repair protein rad10 domain-containing protein, putative	ERCC1/RAD10/SWI10 family	ERCC1/RAD10/SWI10 family;RuvA domain 2-like;Restriction endonuclease type II-like
chr12	3772058	ETH2_1259700	5.65685	missense_variant	c.739G>A	p.Ala247Thr	Tyrosine kinase-like (TKL) protein, putative	Protein kinase domain	Protein kinase domain;Serine/threonine-protein kinase, active site;Protein kinase-like domain superfamily;Protein kinase, ATP binding site
chr12	3772268	ETH2_1259700	5.65685	missense_variant	c.529G>A	p.Val177Met	Tyrosine kinase-like (TKL) protein, putative	Protein kinase domain	Protein kinase domain;Serine/threonine-protein kinase, active site;Protein kinase-like domain superfamily;Protein kinase, ATP binding site
chr12	3786953	ETH2_1260100	5.65685	missense_variant	c.26C>T	p.Pro9Leu	G-protein beta-subunit, putative	N/A	WD40 repeat;WD40-repeat-containing domain superfamily
chr12	3790277	ETH2_1260200	5.65685	missense_variant	c.5048A>G	p.Tyr1683Cys	CW-type zinc finger domain-containing protein, putative	Zinc finger, CW-type	Zinc finger, CW-type
chr12	3790357	ETH2_1260200	5.65685	missense_variant	c.4968A>C	p.Glu1656Asp	CW-type zinc finger domain-containing protein, putative	Zinc finger, CW-type	Zinc finger, CW-type
chr12	3791421	ETH2_1260200	5.65685	missense_variant	c.3904C>T	p.Pro1302Ser	CW-type zinc finger domain-containing protein, putative	Zinc finger, CW-type	Zinc finger, CW-type
chr12	3796612	ETH2_1260200	5.65685	missense_variant	c.232G>A	p.Val78Ile	CW-type zinc finger domain-containing protein, putative	Zinc finger, CW-type	Zinc finger, CW-type
chr12	3805512	ETH2_1260300	5.65685	missense_variant	c.2807C>T	p.Ala936Val	hypothetical protein, conserved	N/A	N/A
chr12	3805561	ETH2_1260300	5.65685	missense_variant	c.2856G>C	p.Gln952His	hypothetical protein, conserved	N/A	N/A
chr12	3811958	ETH2_1260500	4.52949	missense_variant	c.694C>G	p.Pro232Ala	Splicing factor Prp8, related	PRO8NT domain;PROCN domain;PROCT domain;Pre-mRNA-processing-splicing factor 8, U6-snRNA-binding;Pre-mRNA-processing-splicing factor 8, U5-snRNA-binding;RNA recognition motif, spliceosomal PrP8;PRP8 domain IV core	JAB1/MPN/MOV34 metalloenzyme domain;Ribonuclease H-like superfamily;PRO8NT domain;PROCN domain;PROCT domain;Pre-mRNA-processing-splicing factor 8, U6-snRNA-binding;Pre-mRNA-processing-splicing factor 8, U5-snRNA-binding;RNA recognition motif, spliceosomal PrP8;PRP8 domain IV core;Pre-mRNA-processing-splicing factor 8;MPN domain
chr13	1138101	ETH2_1313800	3.72833	missense_variant	c.137C>T	p.Pro46Leu	acyl-CoA thioester hydrolase, putative	N/A	HotDog domain superfamily;Hotdog acyl-CoA thioesterase (ACOT)-type domain
chr13	2641831	ETH2_1340900	5.65685	missense_variant	c.4813C>G	p.Pro1605Ala	Proteophosphoglycan ppg4, related	N/A	N/A
chr13	2641927	ETH2_1340900	2.07407	missense_variant	c.4909A>C	p.Ile1637Leu	Proteophosphoglycan ppg4, related	N/A	N/A
chr14	732964	ETH2_1408900	5.65685	missense_variant	c.1699A>T	p.Ser567Cys	hypothetical protein	N/A	N/A
chr14	737852	ETH2_1409100	5.65685	missense_variant	c.96G>C	p.Arg32Ser	30S ribosomal protein S1, putative	S1 domain	S1 domain;Nucleic acid-binding, OB-fold;RNA-binding domain, S1;Ribosomal protein S1-like
chr14	755959	ETH2_1409300	5.65685	missense_variant	c.13G>T	p.Ala5Ser	hypothetical protein	N/A	N/A
chr14	2287872	ETH2_1429700	5.65685	missense_variant	c.2050C>G	p.Pro684Ala	Indole-3-glycerol phosphate synthase, putative	Indole-3-glycerol phosphate synthase	Ribulose-phosphate binding barrel;Indole-3-glycerol phosphate synthase
chr15	3658651	ETH2_1556700	5.65685	missense_variant	c.703C>G	p.Leu235Val	hypothetical protein, conserved	N/A	N/A

## Sheet: Supplementary dataset 3
Supplementary dataset 3: Protein coding genes located in chr09 with > 0.9 ΔSNP-index in both linkage group selection.
Gene ID	Product Description	PFam Description	Interpro Description
ETH2_0941100	RING-H2 zinc finger/Anaphase-promoting complex subunit 11 RING-H2 finger containing protein, putative	Zinc finger, RING-H2-type	Zinc finger, RING-type;Zinc finger, RING-H2-type
ETH2_0941200	hypothetical protein, conserved	N/A	N/A
ETH2_0941300	hypothetical protein	N/A	N/A
ETH2_0941400	hypothetical protein, conserved	N/A	N/A
ETH2_0941500	26S proteasome regulatory subunit RPN11, putative	JAB1/MPN/MOV34 metalloenzyme domain;Rpn11/EIF3F, C-terminal	JAB1/MPN/MOV34 metalloenzyme domain;Rpn11/EIF3F, C-terminal;26S Proteasome non-ATPase regulatory subunit 14;MPN domain
ETH2_0941600	hypothetical protein, conserved	N/A	N/A
ETH2_0941700	40S ribosomal protein S18, putative	Ribosomal protein S13	Ribosomal protein S13;Ribosomal protein S13-like, H2TH;Ribosomal protein S13, conserved site
ETH2_0941800	hypothetical protein, conserved	N/A	N/A
ETH2_0941900	Apicomplexan CP 15/60K like protein, related	ISP1 C-terminal	ISP1 C-terminal
ETH2_0942000	hypothetical protein, conserved	N/A	N/A
ETH2_0942100	hypothetical protein, conserved	N/A	N/A
ETH2_0942200	X-Pro dipeptidyl-peptidase domain-containing protein, putative	Xaa-Pro dipeptidyl-peptidase-like domain;Xaa-Pro dipeptidyl-peptidase, C-terminal	Xaa-Pro dipeptidyl-peptidase-like domain;CocE/Serine esterase;Galactose-binding-like domain superfamily;Xaa-Pro dipeptidyl-peptidase, C-terminal;Alpha/Beta hydrolase fold
ETH2_0942300	Component of cytosolic 80S ribosome and 40S small subunit, related	KOW;Ribosomal protein S4e, central region;RNA-binding S4 domain;Ribosomal protein S4e, N-terminal;40S ribosomal protein S4, C-terminal domain	Ribosomal protein S4e;RNA-binding S4 domain;KOW;Ribosomal protein S4e, N-terminal;Ribosomal protein S4e, central region;Ribosomal protein S4e, N-terminal, conserved site;40S ribosomal protein S4, C-terminal domain;Ribosomal protein S4, KOW domain
ETH2_0942400	Thioesterase, related	Alpha/beta hydrolase fold-1	Alpha/beta hydrolase fold-1;Thioesterase type II, NRPS/PKS/S-FAS;Alpha/Beta hydrolase fold
ETH2_0942500	hypothetical protein, conserved	N/A	N/A
ETH2_0942600	WD domain, G-beta repeat, putative	WD40 repeat	WD40 repeat;WD40 repeat, conserved site;WD40-repeat-containing domain superfamily;Cleavage stimulation factor subunit 1-like
ETH2_0942700	hypothetical protein, conserved	N/A	FAM184 family
ETH2_0942800	hypothetical protein, conserved	N/A	N/A
ETH2_0942900	hypothetical protein	N/A	N/A
ETH2_0943000	trafficking protein particle complex subunit 2, putative	Trafficking protein particle complex subunit 2	Trafficking protein particle complex subunit 2;Longin-like domain superfamily
ETH2_0943100	hypothetical protein, conserved	N/A	N/A
ETH2_0943200	SNARE associated Golgi protein, putative	SNARE associated Golgi protein	Transmembrane protein TMEM64;SNARE associated Golgi protein
ETH2_0943300	hypothetical protein, conserved	N/A	N/A
ETH2_0943400	hypothetical protein, conserved	N/A	ALG11 mannosyltransferase
ETH2_0943500	hypothetical protein, conserved	N/A	Twin-arginine translocation pathway, signal sequence
ETH2_0943600	Histone-like transcription factor (CBF/NF-Y) and archaeal histone, putative	Transcription factor CBF/NF-Y/archaeal histone domain	Transcription factor CBF/NF-Y/archaeal histone domain;Histone-fold
ETH2_0943700	hypothetical protein, conserved	Macoilin	Macoilin
ETH2_0943800	importin alpha, putative	Armadillo;Importin-alpha, importin-beta-binding domain;Atypical Arm repeat	Armadillo;Importin-alpha, importin-beta-binding domain;Armadillo-type fold;Importin subunit alpha;Atypical Arm repeat
ETH2_0943900	ribosomal protein L23, putative	Ribosomal protein L25/L23	Ribosomal protein L23/L15e core domain superfamily;Ribosomal protein L25/L23
ETH2_0944000	hypothetical protein	N/A	Zinc finger CCHC domain-containing protein 10
ETH2_0944100	PPPDE putative peptidase domain containing protein, putative	PPPDE peptidase domain	PPPDE peptidase domain
ETH2_0944200	quinone oxidoreductase, putative	Alcohol dehydrogenase, C-terminal	GroES-like superfamily;Alcohol dehydrogenase, C-terminal;Polyketide synthase, enoylreductase domain;NAD(P)-binding domain superfamily
ETH2_0944300	adenylosuccinate lyase, putative	Fumarate lyase, N-terminal;Adenylosuccinate lyase PurB, C-terminal	Fumarate lyase family;Adenylosuccinate lyase;L-Aspartase-like;Adenylosuccinate lyase PurB, C-terminal;Fumarate lyase, conserved site;Fumarate lyase, N-terminal
ETH2_0944400	HD domain-containing protein, putative	HD domain	HD/PDEase domain;HD domain;5'-deoxynucleotidase YfbR/HDDC2
ETH2_0944500	MORN repeat-containing protein, putative	MORN motif	MORN motif
ETH2_0944600	hypothetical protein, conserved	N/A	Protein-tyrosine phosphatase, active site;Protein-tyrosine phosphatase-like
ETH2_0944700	hypothetical protein, conserved	rRNA-processing protein Fcf1/Utp23	rRNA-processing protein Fcf1/Utp23
ETH2_0944800	hypothetical protein, conserved	Major facilitator superfamily	Major facilitator superfamily;Major facilitator superfamily domain;MFS transporter superfamily
ETH2_0944900	hypothetical protein, conserved	Coenzyme Q-binding protein COQ10, START domain	Coenzyme Q-binding protein COQ10, START domain;Coenzyme Q-binding protein COQ10-like
ETH2_0945000	'Cold-shock' DNA-binding domain containing protein, putative	Cold-shock protein, DNA-binding	Cold-shock protein, DNA-binding;Cold shock domain;Nucleic acid-binding, OB-fold
ETH2_0945100	hypothetical protein	N/A	N/A
ETH2_0945200	hypothetical protein, conserved	N/A	Anoctamin
ETH2_0945300	hypothetical protein, conserved	Filamin/ABP280 repeat-like	Immunoglobulin E-set;Filamin/ABP280 repeat-like
ETH2_0945400	hypothetical protein, conserved	SepSecS/SepCysS family	SepSecS/SepCysS family;Pyridoxal phosphate-dependent transferase;O-phosphoseryl-tRNA(Sec) selenium transferase
ETH2_0945500	hypothetical protein	N/A	N/A
ETH2_0945600	acyltransferase, putative	Phospholipid/glycerol acyltransferase;Fatty acyl-CoA reductase, C-terminal;Fatty acyl-coenzyme A reductase, NAD-binding domain	Phospholipid/glycerol acyltransferase;Fatty acyl-coenzyme A reductase, NAD-binding domain;Glycerol-3-phosphate O-acyltransferase/Dihydroxyacetone phosphate acyltransferase;Fatty acyl-CoA reductase, C-terminal;NAD(P)-binding domain superfamily;GPAT/DHAPAT, acyltransferase domain
ETH2_0945700	hypothetical protein, conserved	N/A	Trypanosoma cruzi ribosomal protein P2-like
ETH2_0945800	hypothetical protein, conserved	N/A	N/A
ETH2_0945900	Structural maintenance of chromosomes protein, related	RecF/RecN/SMC, N-terminal;SMCs flexible hinge	RecF/RecN/SMC, N-terminal;SMCs flexible hinge;P-loop containing nucleoside triphosphate hydrolase;SMCs flexible hinge superfamily
ETH2_0946000	Domain of unknown function (DUF947), putative	rRNA biogenesis protein RRP36	rRNA biogenesis protein RRP36
ETH2_0946100	hypothetical protein	Pseudouridine synthase, RsuA/RluA-like	Pseudouridine synthase, RsuA/RluA-like;Pseudouridine synthase, catalytic domain superfamily
ETH2_0946200	myosin, putative	Myosin head, motor domain;Regulator of chromosome condensation, RCC1;IQ motif, EF-hand binding site	IQ motif, EF-hand binding site;Regulator of chromosome condensation, RCC1;Myosin head, motor domain;Regulator of chromosome condensation 1/beta-lactamase-inhibitor protein II;P-loop containing nucleoside triphosphate hydrolase
ETH2_0946300	hypothetical protein, conserved	N/A	N/A
ETH2_0946400	Ankyrin repeats (3 copies)/Ankyrin repeats (many copies)/Ankyrin repeat/Bromodomain, putative	Bromodomain;Ankyrin repeat-containing domain	Bromodomain;Ankyrin repeat;Bromodomain, conserved site;Ankyrin repeat-containing domain;Bromodomain-like superfamily;Ankyrin repeat-containing domain superfamily
ETH2_0946500	hypothetical protein, conserved	N/A	N/A
ETH2_0946600	hypothetical protein, conserved	N/A	N/A
